# Supplementary material for: Seasonal diet composition of Pyrenean chamois is mainly shaped by primary production waves
Source: PLoS One. 2019 Jan 23;14(1):e0210819. doi: 10.1371/journal.pone.0210819 (PMC6343923; doi:10.1371/journal.pone.0210819)
Supplement: S1 Dataset — (XLSX) [file pone.0210819.s002.xlsx]

## Sheet: Chamois diet
Day	Month	Year	date	Area	Calluna_vulgaris	Cytisus_scoparius	Juniperus_communis	Pinus_uncinata	Quercus_sp	Rhododendron_ferrugineum	Rosa_sp	Rubus_sp	Otras_leñ	Festuca	Agrostis	Avenula	Carex_cariophylloa	Nardus_strictus	Poa	Otras_gram	Antennaria_dioica	Anthyllis_v	Astragalus_sp	Cerastium_arvense	Chamaespartium_sagittale	Cruciata_glabra	Galium_verum	Gentiana_sp	Helianthemum_nummularium	Hieracium_sp	Hippocrepis_comosa	Lotus_corniculatus	Pedycularis_pyrenaica	Plantago_monosperma	Plantago_media	Potentilla	Ranunculus_bulb	Sempervivum_montanum	Silene_acaulis	Taraxacum	Thymus_nervosus	Trifolium_alpinum	Trifolium_pratense	Trifolium_repens	Trifolium_total	Veronica_sp	Vicia_pyrenaica	Otras herb_no_gram
22	5	2009	2009-05-22	Fontalba	13	9	1.5	0	0	0	1	5	0	49	0	1	1	0	1.5	0	0	0	0	0	0	3	0	0	0	3	0.5	0	0	2.5	2.5	4	0	0	0	0	0	0.5	2	0		0	0	0
19	6	2009	2009-06-19	Costabona	6	12.5	0	0	0	1	0	2	0	35.5	0.5	3	0.5	0	3.5	3	0.5	0	0	0.5	0	5.5	0	0	0	8	0.5	2.5	0	1.5	0	3.5	0	0	0	0.5	0.5	4.5	1.5	1.5		1	0.5	0
25	6	2009	2009-06-25	Fontalba	0.5	31.5	0	0	0	0.5	2.5	6	0.5	17.5	1.5	0.5	0	0	1.5	1	0.5	0	0	1	0	0	0	0	0	6.5	1	4	0	4.5	2.5	1.5	0	0	0	0	0	7	4.5	1		1.5	1	0
10	7	2009	2009-07-10	Fontalba	2.5	42.5	0	0	0	0	0	4	0	6	0.5	0.5	0	0	1	0	1.5	0	0	0	0	0.5	0	0	0.5	4.5	0	1	0	2.5	3.5	3.5	0	0	0	0.5	0	7.5	3	5.5		8.5	0.5	0
24	7	2009	2009-07-24	Costabona	16.5	31.5	0	0	0	0	0	0.5	0	10.5	0.5	1.5	0	0	1	0.5	0.5	0	0	0	0	3	0	0	0	0.5	0	1	0	2	0.5	8.5	0	0	0	0.5	0	8.5	6	5.5		1	0	0
5	8	2009	2009-08-05	Fontalba	22	19.5	0	0	1	0	0	18.5	0	19.5	0	0.5	0.5	0	1	1	0	0	0	0	0	4	0	0	0.5	2.5	0	0.5	0	1	0.5	0.5	0	0	0	0.5	0	4	1	1.5		0	0	0
10	8	2009	2009-08-10	Costabona	12	54.5	0	0	0	0	0	1.5	0	14.5	0	0.5	0.5	0	0	0	1	0	0	0	0	3	0	0	0	1	0	0.5	0	0	0	0	0	0	0	2	0	7.5	0.5	0		1	0	0
7	9	2009	2009-09-07	Costabona	17	35.5	0	0	0	0	0	0	0	15	0	1	0.5	0	0	0	0	0	0	0	0	2.5	0	0	0	0	0	0	0	0	0	0	0	0	0	2.5	0	24.5	0	1		0	0	0.5
21	9	2009	2009-09-21	Fontalba	9.5	4	0.5	0	0	0	8	17	0	27.5	0.5	5.5	0	0	0	0.5	0	0	0	1	0	2.5	0	0	4	4	0	2	0	2	1	0	0	0	0	1	0	5.5	2	1.5		0.5	0	0
9	10	2009	2009-10-09	Costabona	33.5	16	0	0	4	0	0	11	0	13.5	0	0	0	0	0	0	0	0	0	3.5	0	0	0	0	0	0	0	0	0	0	0	0	0	0	3	6.5	0	9	0	0		0	0	0
23	10	2009	2009-10-23	Fontalba	14.5	8	0	0	2.5	0	3	24.5	0	22.5	0	2	0	0	0	0	0	0	0	0	0	7	0	0	0	3.5	0	0	0	0	0	0	0	0	0	2	0	7.5	0	0		0	3	0
4	11	2009	2009-11-04	Costabona	33	5.5	1.5	0	1	0	0	1	0	19.5	2.5	1	1	0.5	2.5	2.5	0	0	0	0	0	0	0	0	0.5	11	0	0.5	0	5	0	0	0	0	0	0	0	7.5	0	0		0	0	4
18	11	2009	2009-11-18	Fontalba	47	6.5	0.5	0.5	0	0	0	2.5	0	25	0	0.5	0.5	4	1	0	0	0	0	0	0	0.5	0	0	0	4	0	0	0	1.5	0	1	0	0	0	0	0	5	0	0		0	0	0
4	12	2009	2009-12-04	Costabona	39.5	11.5	0	1.5	3	0	0	6.5	0	18	0	0.5	2.5	2.5	1.5	0	0	0	0	0	0	0	0	0	0	3.5	0	1.5	0	0.5	0	0	0	0	0	0	0	7	0	0		0	0	0.5
11	12	2009	2009-12-11	Fontalba	36.5	10	0	0.5	11	0	0	6.5	0	14.5	0	0	0.5	5.5	0.5	0	0	0	0	0	0	0	0	0	0	4.5	0	2	0	0.5	0	0	0	0	0	0	0	4	0	0		0	2	1.5
12	1	2010	2010-01-12	Fontalba	29	30.5	1	1	7.5	0	0	6.5	0	12	0	0.5	0.5	4.5	0	0.5	0	0	0	0	0	0	0	0	0	1	0	1	0	0	0	0	0	0	0	0	0	4	0	0		0	0	0.5
21	1	2010	2010-01-21	Costabona	32	28	0.5	0.5	15	0	0	1.5	0	11.5	0	0	1	4	0	0.5	0	0	0	0	0	0	0	0	0	1	0	0	0	0.5	0	0	0	0	0	0	0	4	0	0		0	0	0
3	2	2010	2010-02-03	Fontalba	39	22.5	0.5	1.5	4	0	0	3.5	0	18	0	3	1	2.5	1	0.5	0	0	0	0	0	0	0	0	0	0	0	0	0	0	0	0	0	0	0	0	0	3	0	0		0	0	0
10	2	2010	2010-02-10	Costabona	28.5	32.5	3.5	10	10.5	0	0	3	0	7.5	0	0.5	0	0.5	0	0	0	0	0	0	0	0	0	0	0	0	0	0	0	0.5	0	0	0	0	0	0	0	2.5	0	0		0	0	0.5
26	2	2010	2010-02-26	Fontalba	22	7.5	3.5	2	0	0	1.5	15	0	23.5	0	0	2.5	0	0	0	0	0	0	0	0	9.5	0	0	0	0	0	0	0	0	0	0	0	0	0	1	0	12	0	0		0	0	0
5	3	2010	2010-03-05	Costabona	22.5	37	0	7.5	10.5	0	0	3.5	0	15.5	0	0.5	0	0	0	0	0	0	0	0	0	0	0	0	0	0.5	0	0	0	0	2	0	0	0	0	0	0	0	0	0.5		0	0	0
19	3	2010	2010-03-19	Fontalba	45.5	29	1.5	2	1.5	0	0	3	0	15	0.5	0	0	0	0	0	0	0	0	0	0	0	0	0	0	0	0	0	0	0	0	0	0	0	0	0	0	0.5	0	1		0	0	0.5
26	3	2010	2010-03-26	Costabona	11.5	2	0	29	6	0	2.5	18.5	0	7	2	0	0	0	0	0	0	0	0	0	0	5.5	0	0	0	0	0	0	0	0	0	0	0	0	0	0	0	16	0	0		0	0	0
17	4	2010	2010-04-17	Fontalba	48.5	23	2	1	3	0	1	2	0	15	2.5	0.5	0	0	0.5	0	0	0	0	0	0	0	0	0	0	0	0	0	0	0	0	0.5	0	0	0	0.5	0	0	0	0		0	0	0
28	4	2010	2010-04-28	Costabona	20	18.5	0	4	8	0	0	28	0	15.5	2.5	0.5	0	0	0	0	0	0	0	0	0	0	0	0	0	1	0	0	0	1	1	0	0	0	0	0	0	0	0	0		0	0	0
19	5	2010	2010-05-19	Fontalba	8	17	0	8.5	0	0	0	1.5	0	47.5	0	0	0.5	0	0.5	0	0	0	0	0	0	4	0	0	0	3.5	0	0	0	0.5	0.5	3.5	0	0	0	0	0	2.5	2	0		0	0	0
31	5	2010	2010-05-31	Costabona	5.5	4.5	0	1.5	0	0	1	2	0	55	0	0	1.5	0	6	1	1.5	0	0	0	0	3	0	0	0	2	0	0	0	0.5	0	6.5	0	0	0	0	0	6	2	0		0	0	0.5
18	6	2010	2010-06-18	Fontalba	1.5	12	0	0	0	0	0	8	0	39.5	0	3	0	0	0	0	0	0	0	0.5	0	1.5	0	0	0.5	10.5	0	0	0	6	0.5	4.5	0	0	0	0.5	0	3	5	3		0.5	0	0
22	6	2010	2010-06-22	Costabona	1	17.5	0	2	0.5	0	0	14	0	24	0.5	1.5	0.5	0	1	0.5	0.5	0	0	0	0	2	0	0	0.5	4.5	0	0.5	0	5	0	2.5	0	0	0	1	0.5	10.5	5	3		1	0	0.5
13	7	2010	2010-07-13	Costabona	5	28	0	0	0	0.5	0	1	0	16	0	0.5	0	0	1	0	1	0	0	0.5	0	4	0	0	0	0.5	0.5	1	0	5	1	8	0	0	0	0	0	7	8.5	9		2	0	0
15	7	2010	2010-07-15	Fontalba	3.5	25	0	0	0	0	3	5.5	0	16.5	0	0	1	0	0.5	0	1.5	0	0	0	0	2	0	0	0	17	0	0	0	1.5	1.5	3	0	0	0	0.5	0	5.5	5.5	7		0	0	0
10	8	2010	2010-08-10	Fontalba	8.5	39.5	0	1	1	0	0	13.5	0	9.5	0	1	1	0	0	0	0.5	0	0	0	0	2	0	0	0	9	0	0	0	3	0.5	3	0	0	0	0	0	1.5	2	2		0	1.5	0
12	8	2010	2010-08-12	Costabona	28.5	21.5	0	0.5	0	0	0	4	0	13	0	0	0	0	0.5	0	0	0	0	0	0	2	0	0	0	6.5	0	0.5	0	2	0	6.5	0	0	0	0	0	6.5	7	0		1	0	0
8	9	2010	2010-09-08	Costabona	44	30	0	0	1	0	1.5	8.5	0.5	7.5	0	0.5	0.5	0	0	0	0.5	0	0	0	0	0.5	0	0	0	0.5	0	0.5	0	1	0	0.5	0	0	0	0	0	1.5	1	0		0	0	0
9	9	2010	2010-09-09	Fontalba	24	22	0	0.5	3.5	0	2.5	15.5	0	14	0	0.5	0.5	0	0	0.5	0	0	0	0	0	2	0	0	0	1	0	0	0	5	1	2	0	0	0	0	0	2	2	0		1.5	0	0
1	10	2010	2010-10-01	Costabona	17	12.5	0	0	5	0	6	12	8	11.5	0	0	0	0	0	0	0	0	0	0	0	10	0	0	0	4	0	0	0	0	0	0	0	0	0	3	0	9	0	2		0	0	0
8	10	2010	2010-10-08	Fontalba	10	11	0	0	7.5	1.5	8	27	3	13.5	0	0	2	0	0	0	0	0	0	0	0	2.5	0	0	0	2	0	0	0	0	0	0	0	0	0	0	0	10	0	2		0	0	0
22	10	2010	2010-10-22	Costabona	30	20.5	0	1.5	0	0	2	5	2	19	0	0	0	0	0	0	0	0	0	0	0	10.5	0	0	0	0	0	0	0	0	0	0	0	0	0	2	0	4	3.5	0		0	0	0
28	10	2010	2010-10-28	Fontalba	31.5	18	0	0	3	0	2	9.5	0	18	0	0	0	0	0	0	0	0	0	0	0	4.5	0	0	0	2.5	0	0	0	0	0	0	0	0	0	0	0	7	0	2		2	0	0
25	11	2010	2010-11-25	Fontalba	38.5	18.5	0	1	8	0	0	8	0.5	10.5	0	1	0.5	0.5	1	0.5	0	0	0	0	0	0	0	0	0	1	0	0.5	0	0.5	0	0	0	0	0	0	0	9	0	0		0	0	0.5
26	11	2010	2010-11-26	Costabona	35	23.5	0	2	9.5	0	0	5.5	0.5	15.5	0	0	0	0	0	0	0	0	0	0	0	0	0	0	0	0.5	0	0	0	0	0	0	0	0	0	0	0	8	0	0		0	0	0
14	12	2010	2010-12-14	Fontalba	45.5	24	0.5	0	7.5	0	0	2	0	11.5	0	0.5	0	0	0	0	0	0	0	0	0	1	0	0	0	1.5	0	0.5	0	0.5	0	0	0	0	0	0	0	5	0	0		0	0	0
16	12	2010	2010-12-16	Costabona	40.5	26	0	0.5	10	0	0	4.5	0	7	0	0	0	0	1	0	0	0	0	0	0	0	0	0	0	1.5	0	1.5	0	0	0	0	0	0	0	0	0	7.5	0	0		0	0	0
14	1	2011	2011-01-14	Fontalba	37.5	32.5	0	0	5.5	0	0	1.5	0	22	0	0	0	0	0	0	0	0	0	0	0	0	0	0	0	0	0	0	0	0	0	0	0	0	0	0	0	1	0	0		0	0	0
25	1	2011	2011-01-25	Costabona	64.5	16.5	0	0.5	7	0	0	0.5	0	11	0	0	0	0	0	0	0	0	0	0	0	0	0	0	0	0	0	0	0	0	0	0	0	0	0	0	0	0	0	0		0	0	0
24	2	2011	2011-02-24	Fontalba	46	30.5	0	0.5	5.5	0	0	0	0	11.5	0	0	0	0	1	0	0	0	0	0	0	0	0	0	0	0	0	2	0	0	0	3	0	0	0	0	0	0	0	0		0	0	0
28	2	2011	2011-02-28	Costabona	34	25.5	0.5	7	7	0	0	0	0	16.5	0	2	0	1.5	0	0	0	0	0	0	0	0	0	0	0	0.5	0	0.5	0	0	0	0	0	0	0	0	0	5	0	0		0	0	0
25	3	2011	2011-03-25	Fontalba	47	32.5	0.5	6.5	1.5	0	0	6	0	4.5	0.5	0.5	0	0	0	0	0	0	0	0	0	0	0	0	0	0	0	0	0	0	0.5	0	0	0	0	0	0	0	0	0		0	0	0
31	3	2011	2011-03-31	Costabona	18	41.5	0	5	3.5	0.5	1	10	0	9.5	0.5	2.5	0	0	1.5	0	0.5	0	0	0	0	0.5	0	0	0	1	0	0	0	0	0	0	0	0	0	2	0	1.5	0	0		0	0.5	0.5
13	4	2011	2011-04-13	Fontalba	33.5	35.5	0	3	1.5	0	0	7.5	0	14.5	0.5	0	0	0	0.5	0	0	0	0	0	0	0	0	0	0	3	0	0	0	0	0.5	0	0	0	0	0	0	0	0	0		0	0	0
18	4	2011	2011-04-18	Costabona	53	15	0	2.5	3	0	0	8	0	14.5	2	0	1	0	0	0	0	0	0	0	0	0	0	0	0	0	0	0	0	1	0	0	0	0	0	0	0	0	0	0		0	0	0
6	5	2011	2011-05-06	Fontalba	0	7.5	0	0	0	0	2.5	6	0	60.5	0	0	1.5	0	0	1.5	0	0	0	0	0	1.5	0	0	0	1	0	0	0	7.5	0	3	0	0	0	0	0	2	3.5	2		0	0	0
16	5	2011	2011-05-16	Costabona	29.5	10	0	1.5	0	0	1	2	0	34	0	0	0	0	0	0	0	0	0	0	0	15	0	0	0	0	0	0	1	1	0	1	0	0	0	0	0	2.5	1	0		0.5	0	0
2	6	2011	2011-06-02	Fontalba	1	22.5	0	3	0	0	1	1.5	0.5	20	0	5	0.5	0	1	3	1.5	0	0	0	0	0.5	0	0.5	0	7	0	1	0	7.5	0.5	2	0	1.5	0	1	0.5	7	5	3.5		1.5	0	0.5
15	6	2011	2011-06-15	Costabona	0	7.5	0	2	0	0	2.5	4	0	50	1.5	0	0.5	0	1	3.5	0.5	0	0	0	0	0	0	0	0	0	0.5	0	0	9	2	2	0	0.5	0	0	0	5.5	5	1		1.5	0	0
8	7	2011	2011-07-08	Costabona	19	22	0	2	0	0	1.5	4	0.5	13.5	0.5	0	0.5	0	0	0	0	0	0	1	0	2.5	0	0	0	2.5	0	0.5	0	5	1	5	0	0	0	1	0.5	7	5.5	3.5		0.5	1	0
25	7	2011	2011-07-25	Fontalba	25	23.5	0	0	0	0	2.5	8	0	12.5	0	0	1	0	0	0	1	0	0	0.5	0	0.5	0	0	0	3	0	1.5	0	3.5	3	3.5	0	0	0	0.5	1	7	2	0.5		0	0	0
16	8	2011	2011-08-16	Fontalba	14.5	18.5	0	0.5	1	0	0.5	6.5	0	24	0	1.5	0	0	1	0	0	0	0	0	0	1	0	0	0	1	0	1.5	0	6	5.5	3.5	0	0	0	0.5	0	4	3.5	3		2.5	0	0
18	8	2011	2011-08-18	Costabona	43	28.5	0	0	0	0	0	0	0	14	0	0	0	0	0	0	0	0	0	0	0	1.5	0	0	0	2	0	0	0	1	0	1.5	0	0	0	0	0	1.5	4	3		0	0	0
21	9	2011	2011-09-21	Costabona	30	51.5	0	0	0	0	0	3	1.5	8.5	0	0	0.5	0	0	0	0	0	0	0	0	1	0	0	0	0.5	0	0	0	1	0	0.5	0	0	0	0	0	0.5	1.5	0		0	0	0
29	9	2011	2011-09-29	Fontalba	32.5	24.5	0	0	2	0	2.5	8	0.5	17.5	0	0.5	1.5	0	0	1	0	0	0	0	0	1.5	0	0	0	1.5	0	1	0	3	0	0.5	0	0	0	0.5	0.5	1	0	0		0	0	0
10	10	2011	2011-10-10	Costabona	25.5	12.5	0	0	2.5	0	4.5	10.5	1	18	0	6.5	0	0	0	0	0	0	0	0	0	5	0	0	0	1.5	0	0	0	0	0	0	0	0	0	3.5	0	9	0	0		0	0	0
18	10	2011	2011-10-18	Fontalba	19	22.5	0	0	2.5	3.5	10	24.5	1.5	4.5	0	0	0	0	0	0	0	0	0	0	0	2.5	0	0	0	2	0	0	0	0	0	0	0	0	0	5	0	2.5	0	0		0	0	0
10	11	2011	2011-11-10	Costabona	43.5	24	0	1	9.5	0	0	1	0.5	8	0	0	1.5	0	0	0.5	0	0	0	0	0	0	0	0	0	0.5	0	0.5	0	0	0	0	0	0	0	0	0	9.5	0	0		0	0	0
18	11	2011	2011-11-18	Fontalba	40.5	23.5	0.5	0	12.5	0	0	1.5	1	10	0	2	1	0.5	0	0	0	0	0	0	0	2	0	0	0	0.5	0	0	0	0	0	0	0	0	0	0	0	4.5	0	0		0	0	0
5	12	2011	2011-12-05	Costabona	43.5	23	0	0	12	0	0	0	0.5	10	0	1.5	0.5	1	0	0	0	0	0	0	0	0.5	0	0	0	0	0	1.5	0	0	0	0	0	0	0	0	0	5	0	0		0	0	1
20	12	2011	2011-12-20	Fontalba	35.5	37.5	0	0	13	0	0	0.5	0	12	0	0	0	0	0	0	0	0	0	0	0	0	0	0	0	1.5	0	0	0	0	0	0	0	0	0	0	0	0	0	0		0	0	0
20	1	2012	2012-01-20	Costabona	42.5	23.5	0	0	18	0	0	2	0	13	0	0	0	0	0	0	0	0	0	0	0	0	0	0	0	0.5	0	0	0	0	0	0	0	0	0	0	0	0.5	0	0		0	0	0
25	1	2012	2012-01-25	Fontalba	42.5	18.5	0	0.5	13.5	0	0	3.5	0.5	17.5	0	0.5	0	0	0	0	0	0	0	0	0	2	0	0	0	1	0	0	0	0	0	0	0	0	0	0	0	0	0	0		0	0	0
17	2	2012	2012-02-17	Costabona	38.5	18	0	0	13.5	0	0	2.5	2	17	0	0	0	0	0.5	0	0	0	0	0	0	0	0	0	0	2	0	1	0	0	0	0	0	0	0	0	0	5	0	0		0	0	0
24	2	2012	2012-02-24	Fontalba	34	32.5	0	0	8.5	0	0	0.5	0	15	0	0	0	0	1	0	0	0	0	0	0	0	0	0	0	5.5	0	1	0	0	0	0	0	0	0	0	0	2	0	0		0	0	0
23	3	2012	2012-03-23	Costabona	32.5	9.5	0	31.5	0	0	0.5	0	0	21	1.5	0	0	0	1.5	0	0	0	0	0	0	0	0	0	0	0	0	2	0	0	0	0	0	0	0	0	0	0	0	0		0	0	0
31	3	2012	2012-03-31	Fontalba	53	20	0	2	0	0	0	1.5	0	17	0.5	0	0	0	2	0	0	0	0	0	0	0	0	0	0	0.5	0	2.5	0	1	0	0	0	0	0	0	0	0	0	0		0	0	0
26	4	2012	2012-04-26	Costabona	35	12.5	0	15.5	0	0	0	1	0	24.5	6	0	0.5	0	3	0.5	0	0	0	0	0	0	0	0	0	0	0	1.5	0	0	0	0	0	0	0	0	0	0	0	0		0	0	0
27	4	2012	2012-04-27	Fontalba	47	13	0.5	1	0	0	0	0	0	17.5	5.5	0	0.5	0	8.5	1	0	0	0	0	0	0	0	0	0	0	0	4.5	0	0	0	0	0	0	0	0	0	0	0	0		0	0	1
24	5	2012	2012-05-24	Fontalba	7.5	7.5	0	1.5	0	0	0.5	2	0	39.5	8.5	5	0.5	0	5.5	0	2	0	0	0	0	1	0	0	0	0	0	2	0	2.5	2	0.5	0	0	0	1.5	0	0	7	2.5		0	0	1
4	6	2012	2012-06-04	Costabona	5	3.5	0	0	0	0	3.5	6	0	34	4	3.5	0	0	2.5	0	0.5	1	0	0	0	1.5	0.5	0	0	0.5	0	1.5	0.5	7	0	6	4	0	0	0	0.5	9.5	3.5	0		1	0	0.5
14	6	2012	2012-06-14	Fontalba	2	11.5	0	0	0	0	5.5	5	0	27	0.5	0	0.5	0	0	0	0	1	0	0	0	0.5	0.5	0	0	4.5	0	4	0	2.5	3.5	4.5	5.5	0	0	0	0	13	6	2		0	0	0.5
4	7	2012	2012-07-04	Fontalba	18.5	14.5	0	0	0	0	4.5	5	0	18	0.5	2.5	0	0	0	0	0	0	0	0	0	1.5	0.5	0	0	4	0	1	1	3	1.5	3.5	1	0	0	0	0	11	5	1		1.5	0	1
6	7	2012	2012-07-06	Costabona	22.5	9.5	0	2	0	1	3.5	4.5	0	18	0	4	0	0	0	0.5	0	3	0	0	0	0	0.5	0	0	2	0	2	0	2.5	1	4	0	0	0	0	1.5	9.5	4.5	0		3.5	0	0.5
2	8	2012	2012-08-02	Fontalba	17.5	14.5	0	1	0	0	10	10	0	6	0	0	0	0	0	0	0	0	0	0	0	2.5	0.5	0	2.5	0.5	0	2	1.5	3	8.5	2.5	0	0	0	0	1.5	5.5	2.5	0		7.5	0	0.5
4	8	2012	2012-08-04	Costabona	44.5	8	0	0	0	0	1	1	0	9.5	0.5	0.5	0	0	0.5	0	0.5	5	0	0	0	1	0	0	0.5	0	1	2	0	4	0.5	2.5	0	0	0	0	0	16.5	1	0		0	0	0
20	9	2012	2012-09-20	Fontalba	32	8.5	0	0	0	0	4.5	6	0	21	0	4	0	0	0	0	0	0.5	0	0	0	4	0	0	1	1	0	2	0	3	1	2.5	0	0	0	0	1	5.5	0	0.5		2	0	0
4	10	2012	2012-10-04	Costabona	31.5	12.5	0	0	0	0	1	0.5	0	32.5	1.5	1.5	0	0	1	0	0	2.5	0	0	0	0	0	0	0	0.5	0	0.5	0	2.5	0	1	0.5	0	0	0	0	8.5	1	0		1	0	0
8	11	2012	2012-11-08	Fontalba	30.5	12.5	0	0	0	0	3	4.5	0	17	0	2	0	3	1.5	0	0.5	2	2.5	0	0	1	0	0	0	0	0	3.5	0	0	0	2.5	0	0	0	0	0	11.5	0	1.5		1	0	0
30	11	2012	2012-11-30	Costabona	44	11	0	8.5	0	0	0.5	2	0	21	0	1	0	0.5	0	0	0	1	1	0	0	0	0	0	0.5	0	0	1	0	0	0	0.5	0	0	0	0	0	7.5	0	0		0	0	0

## Sheet: Sheep diet
Month	Year	Calluna vulgaris	Cytisus scoparius	Juniperus comunis	Pinus uncinata	Quercus sp.	Rosa sp.	Rubus sp.	Gr. Festuca	Agrostis sp.	Avenula pratensis	Otras gramíneas	Carex cariophyllea	Poa sp.	Otras gramíneas	Antennaria dioica	Anthyllis vulneraria	Astragalus sp.	Chamaespartium sagittale	Cruciata glabra	Galium verum	Helianthemum nummularium	Hieracium pilosella	Hippocrepis comosa	Lotus corniculatus	Pedicularis pyrenaica	Plantago monosperma	Plantago media	Potentilla sp.	Ranunculus bulbosus	Thymus nervosus	Trifolium alpinum	Trifolium pratense	Trifolium repens	Veronica sp.	Vicia pyrenaica	Otras herbáceas
June	2011	0.5	0	0	7	0	1.5	3.5	42	2	4.5	0	0.5	0	0	0	3.5	0	0.5	0	0	0	0.5	0	1	0	3	0	5.5	7	0.5	7.5	6.5	0.5	2	0	0.5
July	2011	1	0	0	2	0	1	3.5	33.5	0.5	0.5	0	1	0.5	0	0	5	0.5	0	1	0.5	0	5.5	0	2	0	5.5	1	8	5.5	1	9.5	8.5	2.5	0.5	0	0
August	2011	3	0	0	0.5	0	2.5	0	29	4	3.5	0.5	0	0	0	0.5	6.5	0.5	0	0.5	0	0	2	0	0.5	0	10	0.5	7.5	3.5	1	15	6.5	0	0.5	1.5	0.5
September	2011	2	1.5	1.5	0.5	1	3	10	46.5	0	3.5	0	2	0	0	0	6.5	0.5	1	0	0.5	0.5	3	0	0	0	4	0	2.5	4	0	1	5	0	0	0	0
October	2011	0	1	0	3.5	0	0	8	45	1	2.5	0	0.5	0.5	0	0	0.5	0	1.5	0	1	0.5	1.5	0	0	0	6	5.5	4.5	3.5	0	4.5	2	1	6	0	0
June	2012	0.5	0	0	4	0	2	1	46	3	1.5	0	0	1.5	0	0	2	0	0.5	0	0.5	0	1.5	3.5	1	0	5	1.5	3.5	3	0	6.5	6	1.5	4	0	0.5
July	2012	2	0	0	2	0	0.5	1	42.5	5	2.5	0	0	2	0.5	0	4.5	0	3.5	0.5	0	0	1	2.5	0	0	3.5	1	4	2	0	10.5	5.5	1.5	1.5	0	0.5
August	2012	3.5	0	0	2	0	2.5	3.5	27.5	2	0	0	0.5	0	0	0	5	0	4.5	1	0	0	1	4	6	1	3.5	1	5	2.5	0	13.5	6.5	0.5	2.5	0	0
October	2012	6	0.5	0	5	0	3.5	3	52	2.5	0	0	1	0	0	0	3	0	0	0	0	0	1.5	0.5	2.5	0	6	0.5	1.5	2.5	0	5	1	0	2.5	0	0

## Sheet: NDVI
date	Costabona	Fontalba
2009-05-25	0.604139	0.511034
2009-06-10	0.689831	0.599914
2009-06-26	0.573535	0.479188
2009-07-12	0.712079	0.624414
2009-07-28	0.685314	0.596781
2009-08-13	0.669701	0.578351
2009-08-29	0.657934	0.587619
2009-09-14	0.639771	0.538249
2009-09-30	0.607861	0.544869
2009-10-16	0.581836	0.48877
2009-11-01	0.482719	0.428192
2009-11-17	0.515607	0.465233
2009-12-03	0.527182	0.382437
2009-12-19	0.430369	0.365163
2010-01-01	0.139088	0.112919
2010-01-17	0.09252	0.21165
2010-02-02	0.235746	0.235981
2010-02-18	0.226266	0.0642634
2010-03-06	0.0140325	0.0269836
2010-03-22	0.255427	0.210176
2010-04-07	0.344956	0.286223
2010-04-23	0.449531	0.385342
2010-05-09	0.422314	0.333511
2010-05-25	0.569948	0.459289
2010-06-10	0.662851	0.578951
2010-06-26	0.743633	0.600263
2010-07-12	0.701629	0.623342
2010-07-28	0.756474	0.693332
2010-08-13	0.705966	0.652768
2010-08-29	0.683829	0.612337
2010-09-14	0.675408	0.588723
2010-09-30	0.575061	0.530347
2010-10-16	0.631166	0.530688
2010-11-01	0.590284	0.480204
2010-11-17	0.419331	0.321539
2010-12-03	0.51221	0.40745
2010-12-19	0.468569	0.408021
2011-01-01	0.478481	0.334267
2011-01-17	0.463008	0.373877
2011-02-02	0.164679	0.263406
2011-02-18	0.146347	0.240328
2011-03-06	0.1198	0.283556
2011-03-22	0.30975	0.283284
2011-04-07	0.382261	0.348052
2011-04-23	0.471561	0.456253
2011-05-09	0.623075	0.505471
2011-05-25	0.651305	0.546287
2011-06-10	0.726653	0.640991
2011-06-26	0.747401	0.642679
2011-07-12	0.73987	0.640499
2011-07-28	0.794285	0.622354
2011-08-13	0.701549	0.624694
2011-08-29	0.699365	0.583822
2011-09-14	0.671414	0.549128
2011-09-30	0.660672	0.546998
2011-10-16	0.60299	0.492278
2011-11-01	0.43917	0.320826
2011-11-17	0.512825	0.37012
2011-12-03	0.446076	0.403304
2011-12-19	0.43222	0.371119
2012-01-01	0.433488	0.370516
2012-01-17	0.442447	0.379399
2012-02-02	0.36054	0.28104
2012-02-18	0.413643	0.345248
2012-03-05	0.391172	0.350049
2012-03-21	0.226951	0.267866
2012-04-06	0.222676	0.184134
2012-04-22	0.344427	0.217869
2012-05-08	0.494186	0.376558
2012-05-24	0.645585	0.475308
2012-06-09	0.770769	0.544725
2012-06-25	0.686099	0.614687
2012-07-11	0.670342	0.55693
2012-07-27	0.580696	0.472174
2012-08-12	0.56333	0.48566
2012-08-28	0.571916	0.495126
2012-09-13	0.599874	0.511416
2012-09-29	0.566375	0.474972
2012-10-15	0.662789	0.479271
2012-10-31	0.535709	0.418822
2012-11-16	0.591498	0.469028
2012-12-02	0.37172	0.314529
